# Supplementary material for: Development of a Smoke-Free Home Intervention for Families of Babies Admitted to Neonatal Intensive Care
Source: Int J Environ Res Public Health. 2022 Mar 19;19(6):3670. doi: 10.3390/ijerph19063670 (PMC8949360; doi:10.3390/ijerph19063670)
Supplement: Supplementary file 1 [file ijerph-19-03670-s001.zip]

Archive with 1 entries (1 files):
- ijerph-1599192-supplementary.pdf
